# Supplementary material for: Multidrug Resistant Coagulase-Positive Staphylococcus aureus and Their Enterotoxins Detection in Traditional Cheeses Marketed in Banat Region, Romania
Source: Antibiotics (Basel). 2021 Nov 26;10(12):1458. doi: 10.3390/antibiotics10121458 (PMC8698683; doi:10.3390/antibiotics10121458)
Supplement: Supplementary file 1 [file antibiotics-10-01458-s001.zip]

Archive with 1 entries (1 files):
- antibiotics-1467510-supplementary.pdf
